# Supplementary material for: Routinely MUAC screening for severe acute malnutrition should consider the gender and age group bias in the Ethiopian non-emergency context
Source: PLoS One. 2020 Apr 9;15(4):e0230502. doi: 10.1371/journal.pone.0230502 (PMC7144967; doi:10.1371/journal.pone.0230502)
Supplement: S1 Data — (XLSM) [file pone.0230502.s001.xlsm]

## Sheet: ROC Curves4_HID1
0	0	1
0	0.0052356	0.994764
7.70713e-05	0.0209424	0.979058
7.70713e-05	0.026178	0.973822
7.70713e-05	0.0366492	0.963351
0.000154143	0.0471204	0.95288
0.000154143	0.0680628	0.931937
0.000154143	0.078534	0.921466
0.000154143	0.0942408	0.905759
0.000231214	0.0942408	0.905759
0.000385356	0.0942408	0.905759
0.000693642	0.0942408	0.905759
0.000847784	0.0942408	0.905759
0.00131021	0.104712	0.895288
0.00169557	0.115183	0.884817
0.00192678	0.141361	0.858639
0.00285164	0.157068	0.842932
0.00369942	0.172775	0.827225
0.00485549	0.188482	0.811518
0.00655106	0.209424	0.790576
0.00793834	0.225131	0.774869
0.0101734	0.230366	0.769634
0.0122543	0.235602	0.764398
0.0152601	0.240838	0.759162
0.0211175	0.256545	0.743455
0.024894	0.272251	0.727749
0.0295183	0.287958	0.712042
0.0352216	0.314136	0.685864
0.0434682	0.340314	0.659686
0.0528709	0.340314	0.659686
0.0618112	0.356021	0.643979
0.0712909	0.371728	0.628272
0.084316	0.413613	0.586387
0.0964162	0.429319	0.570681
0.114682	0.445026	0.554974
0.132177	0.465969	0.534031
0.147052	0.47644	0.52356
0.164085	0.507853	0.492147
0.184432	0.52356	0.47644
0.207476	0.554974	0.445026
0.230906	0.581152	0.418848
0.26158	0.60733	0.39267
0.289403	0.628272	0.371728
0.318304	0.649215	0.350785
0.354682	0.680628	0.319372
0.388902	0.685864	0.314136
0.415337	0.727749	0.272251
0.442697	0.727749	0.272251
0.47183	0.764398	0.235602
0.502659	0.78534	0.21466
0.535337	0.806283	0.193717
0.570944	0.827225	0.172775
0.605395	0.837696	0.162304
0.605472	0.837696	0.162304
0.635684	0.874346	0.125654
0.635761	0.874346	0.125654
0.669904	0.879581	0.120419
0.701503	0.895288	0.104712
0.727553	0.910995	0.0890052
0.74921	0.91623	0.0837696
0.770482	0.931937	0.0680628
0.794451	0.942408	0.0575916
0.81657	0.947644	0.052356
0.839615	0.958115	0.0418848
0.858728	0.968586	0.0314136
0.877148	0.973822	0.026178
0.893796	0.979058	0.0209424
0.9079	0.989529	0.0104712
0.922004	0.989529	0.0104712
0.932871	0.989529	0.0104712
0.941965	0.994764	0.0052356
0.951753	0.994764	0.0052356
0.95183	0.994764	0.0052356
0.959846	0.994764	0.0052356
0.96632	0.994764	0.0052356
0.970944	1	0
0.976185	1	0
0.980578	1	0
0.98343	1	0
0.987129	1	0
0.989364	1	0
0.991137	1	0
0.993372	1	0
0.994297	1	0
0.995145	1	0
0.995838	1	0
0.996763	1	0
0.997611	1	0
0.998227	1	0
0.998459	1	0
0.998767	1	0
0.998921	1	0
0.998998	1	0
0.999306	1	0
0.999383	1	0
0.999461	1	0
0.999538	1	0
0.999615	1	0
0.999692	1	0
0.999769	1	0
0.999846	1	0
0.999923	1	0
1	1	0

## Sheet: ROC Curves5_HID1
0	0	1
0	0.000873362	0.999127
8.31878e-05	0.00349345	0.996507
8.31878e-05	0.00436681	0.995633
8.31878e-05	0.00611354	0.993886
8.31878e-05	0.00873362	0.991266
8.31878e-05	0.0122271	0.987773
8.31878e-05	0.0139738	0.986026
8.31878e-05	0.0165939	0.983406
0.000166376	0.0165939	0.983406
0.000249563	0.0174672	0.982533
0.000415939	0.019214	0.980786
0.000582314	0.019214	0.980786
0.000831878	0.0235808	0.976419
0.00108144	0.0270742	0.972926
0.00108144	0.0340611	0.965939
0.00141419	0.0436681	0.956332
0.00191332	0.050655	0.949345
0.00249563	0.060262	0.939738
0.00366026	0.0707424	0.929258
0.00424258	0.0829694	0.917031
0.00557358	0.0951965	0.904803
0.00715415	0.103057	0.896943
0.00898428	0.118777	0.881223
0.01331	0.142358	0.857642
0.0158889	0.160699	0.839301
0.0193827	0.179039	0.820961
0.0236253	0.203493	0.796507
0.0298644	0.235808	0.764192
0.0380168	0.256769	0.743231
0.0456701	0.280349	0.719651
0.054488	0.297817	0.702183
0.0671325	0.319651	0.680349
0.0783629	0.341485	0.658515
0.0954164	0.372052	0.627948
0.112303	0.396507	0.603493
0.12578	0.425328	0.574672
0.140754	0.466376	0.533624
0.160469	0.492576	0.507424
0.181932	0.533624	0.466376
0.204725	0.564192	0.435808
0.235338	0.59476	0.40524
0.263372	0.619214	0.380786
0.292571	0.643668	0.356332
0.32934	0.675109	0.324891
0.36403	0.699563	0.300437
0.391066	0.722271	0.277729
0.418518	0.744105	0.255895
0.447633	0.774672	0.225328
0.480077	0.7869	0.2131
0.5141	0.803493	0.196507
0.551036	0.822707	0.177293
0.587056	0.836681	0.163319
0.587139	0.836681	0.163319
0.617919	0.862009	0.137991
0.618002	0.862009	0.137991
0.65319	0.880349	0.119651
0.686049	0.89607	0.10393
0.712753	0.913537	0.0864629
0.735796	0.917904	0.0820961
0.75809	0.927511	0.0724891
0.783213	0.937118	0.0628821
0.806256	0.946725	0.0532751
0.830463	0.955459	0.0445415
0.850512	0.963319	0.0366812
0.869978	0.968559	0.031441
0.887281	0.976419	0.0235808
0.902005	0.983406	0.0165939
0.917062	0.985153	0.0148472
0.928459	0.988646	0.0113537
0.937859	0.993886	0.00611354
0.94834	0.99476	0.00524017
0.948424	0.99476	0.00524017
0.956826	0.99738	0.00262009
0.963813	0.99738	0.00262009
0.968805	0.998253	0.00174672
0.974378	0.999127	0.000873362
0.97912	0.999127	0.000873362
0.982198	0.999127	0.000873362
0.986191	0.999127	0.000873362
0.988603	0.999127	0.000873362
0.990517	0.999127	0.000873362
0.992929	0.999127	0.000873362
0.993844	1	0
0.994759	1	0
0.995508	1	0
0.996506	1	0
0.997421	1	0
0.998087	1	0
0.998336	1	0
0.998669	1	0
0.998835	1	0
0.998919	1	0
0.999251	1	0
0.999334	1	0
0.999418	1	0
0.999501	1	0
0.999584	1	0
0.999667	1	0
0.99975	1	0
0.999834	1	0
0.999917	1	0
1	1	0

## Sheet: ROC Curves6_HID1
0	0	1
7.52049e-05	0	1
0.00015041	0	1
0.000225615	0	1
0.000225615	0.00315457	0.996845
0.000225615	0.00946372	0.990536
0.000225615	0.0126183	0.987382
0.00030082	0.0126183	0.987382
0.00030082	0.0157729	0.984227
0.00030082	0.0189274	0.981073
0.000526435	0.0283912	0.971609
0.000601639	0.0315457	0.968454
0.000827254	0.044164	0.955836
0.00112807	0.0504732	0.949527
0.00112807	0.0630915	0.936909
0.00127848	0.0820189	0.917981
0.00203053	0.0883281	0.911672
0.00315861	0.11041	0.88959
0.00406107	0.123028	0.876972
0.0045123	0.138801	0.861199
0.0060916	0.14511	0.85489
0.00729488	0.167192	0.832808
0.00842295	0.192429	0.807571
0.0107543	0.211356	0.788644
0.0130857	0.242902	0.757098
0.0153418	0.264984	0.735016
0.0194781	0.302839	0.697161
0.02384	0.347003	0.652997
0.0297059	0.37224	0.62776
0.0376025	0.388013	0.611987
0.0448221	0.40694	0.59306
0.0539219	0.444795	0.555205
0.0637738	0.485804	0.514196
0.0782131	0.536278	0.463722
0.0930285	0.567823	0.432177
0.0931037	0.567823	0.432177
0.107317	0.596215	0.403785
0.123035	0.602524	0.397476
0.141912	0.62776	0.37224
0.166052	0.665615	0.334385
0.18884	0.671924	0.328076
0.216665	0.684543	0.315457
0.241483	0.690852	0.309148
0.270663	0.706625	0.293375
0.303001	0.731861	0.268139
0.334737	0.772871	0.227129
0.363315	0.801262	0.198738
0.393096	0.820189	0.179811
0.425961	0.839117	0.160883
0.459878	0.85489	0.14511
0.494548	0.864353	0.135647
0.534105	0.876972	0.123028
0.569677	0.886435	0.113565
0.602091	0.892744	0.107256
0.641348	0.908517	0.0914826
0.673836	0.933754	0.0662461
0.700233	0.946372	0.0536278
0.725201	0.946372	0.0536278
0.751974	0.952681	0.0473186
0.781379	0.955836	0.044164
0.8074	0.958991	0.0410095
0.831767	0.971609	0.0283912
0.851169	0.971609	0.0283912
0.871926	0.971609	0.0283912
0.891329	0.981073	0.0189274
0.908551	0.981073	0.0189274
0.920734	0.984227	0.0157729
0.930661	0.987382	0.0126183
0.940889	0.987382	0.0126183
0.949086	0.987382	0.0126183
0.956908	0.987382	0.0126183
0.965331	0.990536	0.00946372
0.970219	0.990536	0.00946372
0.975784	0.993691	0.00630915
0.979995	0.993691	0.00630915
0.983305	0.996845	0.00315457
0.985861	0.996845	0.00315457
0.988343	0.996845	0.00315457
0.991051	0.996845	0.00315457
0.992555	0.996845	0.00315457
0.993683	0.996845	0.00315457
0.994736	0.996845	0.00315457
0.995638	0.996845	0.00315457
0.996541	0.996845	0.00315457
0.997368	0.996845	0.00315457
0.997894	0.996845	0.00315457
0.998045	0.996845	0.00315457
0.99827	0.996845	0.00315457
0.998646	0.996845	0.00315457
0.998797	1	0
0.998947	1	0
0.999173	1	0
0.999248	1	0
0.999323	1	0
0.999699	1	0
0.999774	1	0
0.99985	1	0
0.999925	1	0
1	1	0

## Sheet: ROC Curves7_HID1
0	0	1
8.27609e-05	0	1
8.27609e-05	0.000653168	0.999347
8.27609e-05	0.00130634	0.998694
8.27609e-05	0.0019595	0.99804
8.27609e-05	0.00326584	0.996734
8.27609e-05	0.00391901	0.996081
0.000165522	0.00391901	0.996081
0.000165522	0.00457218	0.995428
0.000165522	0.00522534	0.994775
0.000413805	0.00718485	0.992815
0.000413805	0.00849118	0.991509
0.000413805	0.0130634	0.986937
0.000662087	0.0150229	0.984977
0.000662087	0.0176355	0.982364
0.000744848	0.0222077	0.977792
0.00124141	0.0261267	0.973873
0.0019035	0.0352711	0.964729
0.00248283	0.0411496	0.95885
0.00264835	0.0470281	0.952972
0.00331044	0.0568256	0.943174
0.00405528	0.06597	0.93403
0.00480013	0.0751143	0.924886
0.00628983	0.0875245	0.912476
0.007614	0.103854	0.896146
0.00893818	0.11757	0.88243
0.0120831	0.136512	0.863488
0.0154763	0.15676	0.84324
0.0188695	0.186153	0.813847
0.0243317	0.214892	0.785108
0.0297939	0.238406	0.761594
0.0370769	0.267799	0.732201
0.0446081	0.302417	0.697583
0.0565257	0.344219	0.655781
0.0693536	0.378184	0.621816
0.0693536	0.378837	0.621163
0.0815195	0.412149	0.587851
0.0955888	0.438929	0.561071
0.113134	0.469628	0.530372
0.135728	0.508818	0.491182
0.157825	0.533638	0.466362
0.183481	0.575441	0.424559
0.206819	0.608099	0.391901
0.23471	0.644677	0.355323
0.265994	0.683867	0.316133
0.297029	0.723057	0.276943
0.325333	0.753756	0.246244
0.35521	0.780536	0.219464
0.38848	0.807315	0.192685
0.423239	0.83083	0.16917
0.458661	0.854344	0.145656
0.500538	0.87002	0.12998
0.537863	0.886349	0.113651
0.572788	0.893534	0.106466
0.61392	0.913129	0.0868713
0.648597	0.926845	0.0731548
0.676901	0.935336	0.0646636
0.703964	0.938602	0.0613978
0.7326	0.94644	0.0535598
0.763635	0.957544	0.0424559
0.79136	0.965382	0.0346179
0.817678	0.971914	0.0280862
0.838699	0.974526	0.0254735
0.860879	0.979752	0.0202482
0.882066	0.983018	0.0169824
0.900604	0.986283	0.0137165
0.913515	0.990856	0.00914435
0.924191	0.993468	0.00653168
0.935446	0.993468	0.00653168
0.944385	0.994121	0.00587851
0.952992	0.994121	0.00587851
0.962261	0.994775	0.00522534
0.967558	0.995428	0.00457218
0.973682	0.996081	0.00391901
0.978317	0.996081	0.00391901
0.981793	0.99804	0.0019595
0.984606	0.99804	0.0019595
0.987338	0.99804	0.0019595
0.990317	0.99804	0.0019595
0.991972	0.99804	0.0019595
0.993214	0.99804	0.0019595
0.994289	0.998694	0.00130634
0.995283	0.998694	0.00130634
0.996276	0.998694	0.00130634
0.997186	0.998694	0.00130634
0.997765	0.998694	0.00130634
0.997931	0.998694	0.00130634
0.998179	0.998694	0.00130634
0.998593	0.998694	0.00130634
0.998759	0.999347	0.000653168
0.998924	0.999347	0.000653168
0.999172	0.999347	0.000653168
0.999255	0.999347	0.000653168
0.999338	0.999347	0.000653168
0.999669	1	0
0.999752	1	0
0.999834	1	0
0.999917	1	0
1	1	0

## Sheet: ROC Curves_HID44
0	0	1
6.44454e-05	0	1
0.000128891	0	1
0.000257782	0	1
0.000322227	0	1
0.000322227	0.000641026	0.999359
0.000322227	0.00192308	0.998077
0.000386673	0.00448718	0.995513
0.000451118	0.00448718	0.995513
0.000773345	0.00705128	0.992949
0.000837791	0.00705128	0.992949
0.00135335	0.00961538	0.990385
0.00167558	0.0115385	0.988462
0.00219115	0.0121795	0.987821
0.00335116	0.0160256	0.983974
0.00399562	0.0198718	0.980128
0.00464007	0.0326923	0.967308
0.00534897	0.0423077	0.957692
0.00676677	0.05	0.95
0.00831346	0.0685897	0.93141
0.0107624	0.0839744	0.916026
0.0136624	0.102564	0.897436
0.0174003	0.117949	0.882051
0.0216537	0.140385	0.859615
0.0277115	0.179487	0.820513
0.0338339	0.207051	0.792949
0.0405362	0.240385	0.759615
0.0482052	0.272436	0.727564
0.0589676	0.302564	0.697436
0.0732745	0.350641	0.649359
0.0888058	0.387179	0.612821
0.109042	0.43141	0.56859
0.129922	0.471154	0.528846
0.154476	0.509615	0.490385
0.182896	0.55641	0.44359
0.21325	0.605128	0.394872
0.239802	0.642308	0.357692
0.267964	0.677564	0.322436
0.301089	0.717949	0.282051
0.336019	0.744231	0.255769
0.373848	0.771795	0.228205
0.417735	0.796154	0.203846
0.458143	0.81859	0.18141
0.495199	0.836538	0.163462
0.495263	0.836538	0.163462
0.536895	0.862821	0.137179
0.57698	0.882692	0.117308
0.610105	0.900641	0.099359
0.638783	0.90641	0.0935897
0.670684	0.917949	0.0820513
0.70542	0.930128	0.0698718
0.737385	0.94359	0.0564103
0.769221	0.952564	0.0474359
0.795901	0.959615	0.0403846
0.823097	0.965385	0.0346154
0.847909	0.973718	0.0262821
0.86866	0.980128	0.0198718
0.887865	0.983974	0.0160256
0.901914	0.989103	0.0108974
0.916092	0.992308	0.00769231
0.928466	0.99359	0.00641026
0.92853	0.99359	0.00641026
0.939808	0.995513	0.00448718
0.950635	0.996154	0.00384615
0.957595	0.996795	0.00320513
0.965199	0.997436	0.0025641
0.971644	0.997436	0.0025641
0.976026	0.998718	0.00128205
0.980795	0.998718	0.00128205
0.98434	0.998718	0.00128205
0.987884	0.998718	0.00128205
0.990655	0.998718	0.00128205
0.991944	0.999359	0.000641026
0.993298	0.999359	0.000641026
0.994393	0.999359	0.000641026
0.995811	0.999359	0.000641026
0.996907	0.999359	0.000641026
0.997744	0.999359	0.000641026
0.998002	0.999359	0.000641026
0.998324	0.999359	0.000641026
0.998711	0.999359	0.000641026
0.998776	0.999359	0.000641026
0.999162	0.999359	0.000641026
0.999227	0.999359	0.000641026
0.999356	0.999359	0.000641026
0.999549	1	0
0.999613	1	0
0.999742	1	0
0.999807	1	0
0.999871	1	0
0.999936	1	0
1	1	0

## Sheet: ROC Curves_HID42
0	0	1
0	0.0022779	0.997722
0	0.00341686	0.996583
0	0.00455581	0.995444
0	0.00797267	0.992027
0	0.00911162	0.990888
0	0.0102506	0.989749
0.000128205	0.0102506	0.989749
0.000128205	0.0125285	0.987472
0.000512821	0.0159453	0.984055
0.000512821	0.0182232	0.981777
0.000769231	0.0273349	0.972665
0.00141026	0.0318907	0.968109
0.00141026	0.0410023	0.958998
0.00141026	0.0523918	0.947608
0.0025641	0.0649203	0.93508
0.00423077	0.0820046	0.917995
0.00615385	0.095672	0.904328
0.00705128	0.116173	0.883827
0.00897436	0.142369	0.857631
0.0119231	0.160592	0.839408
0.0146154	0.189066	0.810934
0.0205128	0.231207	0.768793
0.025	0.273349	0.726651
0.0308974	0.296128	0.703872
0.0407692	0.335991	0.664009
0.0516667	0.386105	0.613895
0.0652564	0.425968	0.574032
0.08	0.477221	0.522779
0.0951282	0.502278	0.497722
0.117179	0.548975	0.451025
0.136667	0.589977	0.410023
0.165769	0.628702	0.371298
0.197564	0.664009	0.335991
0.197564	0.665148	0.334852
0.223333	0.6959	0.3041
0.249615	0.732346	0.267654
0.284231	0.76082	0.23918
0.32	0.783599	0.216401
0.355769	0.800683	0.199317
0.398462	0.831435	0.168565
0.433718	0.845103	0.154897
0.469872	0.870159	0.129841
0.513462	0.8918	0.1082
0.552821	0.900911	0.0990888
0.583333	0.91344	0.0865604
0.614615	0.921412	0.0785877
0.643333	0.930524	0.0694761
0.674872	0.940774	0.0592255
0.704744	0.949886	0.0501139
0.73641	0.955581	0.0444191
0.765769	0.957859	0.0421412
0.765897	0.957859	0.0421412
0.791538	0.961276	0.0387244
0.823974	0.970387	0.0296128
0.845	0.973804	0.0261959
0.862051	0.974943	0.0250569
0.878846	0.974943	0.0250569
0.892051	0.977221	0.022779
0.908462	0.984055	0.0159453
0.920641	0.986333	0.0136674
0.933462	0.989749	0.0102506
0.942051	0.990888	0.00911162
0.951282	0.994305	0.00569476
0.959103	0.994305	0.00569476
0.967308	0.995444	0.00455581
0.971538	0.996583	0.00341686
0.976538	0.996583	0.00341686
0.979744	0.997722	0.0022779
0.984359	0.997722	0.0022779
0.987564	0.997722	0.0022779
0.990385	0.997722	0.0022779
0.99141	0.997722	0.0022779
0.993846	0.998861	0.00113895
0.994744	0.998861	0.00113895
0.995897	0.998861	0.00113895
0.996538	0.998861	0.00113895
0.996923	0.998861	0.00113895
0.997436	0.998861	0.00113895
0.997821	0.998861	0.00113895
0.998462	0.998861	0.00113895
0.99859	1	0
0.998974	1	0
0.999359	1	0
0.999487	1	0
0.999744	1	0
0.999872	1	0
1	1	0

## Sheet: ROC Curves_HID43
0	0	1
5.92452e-05	0	1
0.00011849	0	1
0.000236981	0	1
0.000296226	0	1
0.000355471	0	1
0.000414717	0.00505051	0.994949
0.000710943	0.00505051	0.994949
0.000770188	0.00505051	0.994949
0.00124415	0.010101	0.989899
0.00130339	0.010101	0.989899
0.00195509	0.0151515	0.984848
0.00242905	0.0151515	0.984848
0.00290302	0.020202	0.979798
0.0043249	0.020202	0.979798
0.00521358	0.0252525	0.974747
0.00675395	0.0454545	0.954545
0.00805735	0.0656566	0.934343
0.00983471	0.0858586	0.914141
0.0128562	0.0959596	0.90404
0.0163517	0.111111	0.888889
0.0203804	0.141414	0.858586
0.024883	0.171717	0.828283
0.0305113	0.20202	0.79798
0.0386279	0.292929	0.707071
0.0464482	0.323232	0.676768
0.0552758	0.358586	0.641414
0.0651105	0.373737	0.626263
0.0773743	0.409091	0.590909
0.0945554	0.444444	0.555556
0.111914	0.469697	0.530303
0.134487	0.479798	0.520202
0.157118	0.5	0.5
0.18289	0.530303	0.469697
0.212809	0.575758	0.424242
0.244623	0.626263	0.373737
0.271699	0.691919	0.308081
0.300729	0.70202	0.29798
0.33438	0.747475	0.252525
0.368564	0.777778	0.222222
0.405652	0.79798	0.20202
0.447953	0.823232	0.176768
0.487055	0.833333	0.166667
0.522661	0.843434	0.156566
0.522721	0.843434	0.156566
0.563185	0.863636	0.136364
0.601635	0.883838	0.116162
0.633568	0.89899	0.10101
0.660406	0.90404	0.0959596
0.690621	0.919192	0.0808081
0.723562	0.929293	0.0707071
0.754073	0.939394	0.0606061
0.783992	0.954545	0.0454545
0.809053	0.964646	0.0353535
0.834528	0.969697	0.030303
0.85793	0.984848	0.0151515
0.877599	0.984848	0.0151515
0.89561	0.984848	0.0151515
0.90894	0.989899	0.010101
0.92227	0.989899	0.010101
0.933764	0.989899	0.010101
0.933823	0.989899	0.010101
0.944369	0.989899	0.010101
0.954322	0.994949	0.00505051
0.96078	0.994949	0.00505051
0.967771	1	0
0.973695	1	0
0.977842	1	0
0.982226	1	0
0.985485	1	0
0.988743	1	0
0.991291	1	0
0.992535	1	0
0.993779	1	0
0.994786	1	0
0.99609	1	0
0.997097	1	0
0.997867	1	0
0.998104	1	0
0.9984	1	0
0.998756	1	0
0.998815	1	0
0.999171	1	0
0.99923	1	0
0.999348	1	0
0.999585	1	0
0.999645	1	0
0.999763	1	0
0.999822	1	0
0.999882	1	0
0.999941	1	0
1	1	0

## Sheet: ROC Curves_HID39
0	0	1
0	0.00833333	0.991667
7.9466e-05	0.00833333	0.991667
7.9466e-05	0.0166667	0.983333
7.9466e-05	0.025	0.975
0.000158932	0.025	0.975
0.000317864	0.025	0.975
0.000556262	0.025	0.975
0.000715194	0.025	0.975
0.00119199	0.0333333	0.966667
0.00158932	0.05	0.95
0.00182772	0.0916667	0.908333
0.00246345	0.116667	0.883333
0.00325811	0.133333	0.866667
0.00437063	0.133333	0.866667
0.00595995	0.15	0.85
0.00731087	0.158333	0.841667
0.00961538	0.166667	0.833333
0.0116815	0.175	0.825
0.0144628	0.175	0.825
0.0201049	0.2	0.8
0.0239193	0.216667	0.783333
0.0286872	0.233333	0.766667
0.0344882	0.258333	0.741667
0.042117	0.291667	0.708333
0.0514145	0.291667	0.708333
0.0604736	0.316667	0.683333
0.0699301	0.333333	0.666667
0.0829625	0.391667	0.608333
0.0951208	0.408333	0.591667
0.112921	0.425	0.575
0.130324	0.433333	0.566667
0.145502	0.45	0.55
0.162111	0.483333	0.516667
0.182454	0.5	0.5
0.204863	0.516667	0.483333
0.228067	0.55	0.45
0.258503	0.583333	0.416667
0.286157	0.608333	0.391667
0.314924	0.641667	0.358333
0.350922	0.683333	0.316667
0.385569	0.691667	0.308333
0.412508	0.75	0.25
0.440162	0.75	0.25
0.469803	0.783333	0.216667
0.500954	0.816667	0.183333
0.533932	0.841667	0.158333
0.569851	0.866667	0.133333
0.604259	0.875	0.125
0.604339	0.875	0.125
0.635013	0.883333	0.116667
0.635092	0.883333	0.116667
0.66958	0.883333	0.116667
0.701128	0.9	0.1
0.727511	0.908333	0.0916667
0.748967	0.916667	0.0833333
0.770105	0.933333	0.0666667
0.794421	0.941667	0.0583333
0.816354	0.95	0.05
0.839638	0.958333	0.0416667
0.858868	0.975	0.025
0.877543	0.983333	0.0166667
0.893992	0.991667	0.00833333
0.907819	0.991667	0.00833333
0.922123	0.991667	0.00833333
0.93301	0.991667	0.00833333
0.942149	1	0
0.951844	1	0
0.951923	1	0
0.960108	1	0
0.966624	1	0
0.971233	1	0
0.976399	1	0
0.98069	1	0
0.98363	1	0
0.987444	1	0
0.989669	1	0
0.991497	1	0
0.993643	1	0
0.994596	1	0
0.99547	1	0
0.996186	1	0
0.99706	1	0
0.997854	1	0
0.998411	1	0
0.99857	1	0
0.998887	1	0
0.999046	1	0
0.999126	1	0
0.999444	1	0
0.999523	1	0
0.999603	1	0
0.999682	1	0
0.999762	1	0
0.999841	1	0
0.999921	1	0
1	1	0

## Sheet: ROC Curves_HID40
0	0	1
0	0.000957854	0.999042
0	0.00191571	0.998084
0	0.00287356	0.997126
0	0.00383142	0.996169
8.57633e-05	0.00383142	0.996169
0.000171527	0.00478927	0.995211
0.00025729	0.00670498	0.993295
0.000428816	0.00670498	0.993295
0.000686106	0.0105364	0.989464
0.000943396	0.0143678	0.985632
0.000943396	0.0220307	0.977969
0.00102916	0.0316092	0.968391
0.00145798	0.0383142	0.961686
0.00197256	0.045977	0.954023
0.00308748	0.0545977	0.945402
0.00360206	0.066092	0.933908
0.00497427	0.0795019	0.920498
0.00660377	0.0871648	0.912835
0.00831904	0.101533	0.898467
0.0124357	0.126437	0.873563
0.0150086	0.145594	0.854406
0.0186106	0.164751	0.835249
0.0229846	0.188697	0.811303
0.0288165	0.219349	0.780651
0.0367925	0.242337	0.757663
0.0445969	0.267241	0.732759
0.0533448	0.285441	0.714559
0.065952	0.308429	0.691571
0.077187	0.331418	0.668582
0.0936535	0.363985	0.636015
0.110377	0.387931	0.612069
0.124185	0.418582	0.581418
0.138679	0.460728	0.539272
0.158405	0.487548	0.512452
0.179331	0.525862	0.474138
0.201801	0.558429	0.441571
0.232075	0.590996	0.409004
0.259949	0.6159	0.3841
0.288937	0.64272	0.35728
0.3253	0.675287	0.324713
0.360463	0.701149	0.298851
0.387993	0.725096	0.274904
0.415695	0.749042	0.250958
0.445283	0.779693	0.220307
0.478045	0.793103	0.206897
0.51235	0.810345	0.189655
0.549571	0.83046	0.16954
0.585506	0.844828	0.155172
0.585592	0.844828	0.155172
0.616981	0.864943	0.135057
0.617067	0.864943	0.135057
0.652573	0.8841	0.1159
0.685506	0.898467	0.101533
0.712521	0.915709	0.0842912
0.73542	0.91954	0.0804598
0.757633	0.928161	0.0718391
0.78319	0.936782	0.0632184
0.806003	0.947318	0.052682
0.830532	0.954981	0.0450192
0.850686	0.963602	0.0363985
0.870497	0.968391	0.0316092
0.887564	0.977011	0.0229885
0.901973	0.982759	0.0172414
0.917238	0.984674	0.0153257
0.928645	0.988506	0.0114943
0.938079	0.994253	0.00574713
0.948456	0.995211	0.00478927
0.948542	0.995211	0.00478927
0.957118	0.998084	0.00191571
0.964151	0.998084	0.00191571
0.969125	0.998084	0.00191571
0.974614	0.999042	0.000957854
0.979245	0.999042	0.000957854
0.982419	0.999042	0.000957854
0.986535	0.999042	0.000957854
0.988937	0.999042	0.000957854
0.990909	0.999042	0.000957854
0.993225	0.999042	0.000957854
0.994168	1	0
0.995111	1	0
0.995883	1	0
0.996827	1	0
0.997684	1	0
0.998285	1	0
0.998456	1	0
0.998799	1	0
0.998971	1	0
0.999057	1	0
0.9994	1	0
0.999485	1	0
0.999571	1	0
0.999657	1	0
0.999743	1	0
0.999828	1	0
0.999914	1	0
1	1	0

## Sheet: ROC Curves_HID41
0	0	1
0	0.0138889	0.986111
0.000117178	0.0138889	0.986111
0.000234357	0.0138889	0.986111
0.000234357	0.0347222	0.965278
0.000234357	0.0416667	0.958333
0.000234357	0.0486111	0.951389
0.000351535	0.0486111	0.951389
0.000468713	0.0555556	0.944444
0.00105461	0.0625	0.9375
0.00117178	0.0694444	0.930556
0.00210921	0.0833333	0.916667
0.00292946	0.0972222	0.902778
0.00316382	0.138889	0.861111
0.00363253	0.180556	0.819444
0.00562456	0.201389	0.798611
0.00855402	0.222222	0.777778
0.0113663	0.243056	0.756944
0.013827	0.270833	0.729167
0.0180455	0.284722	0.715278
0.0220295	0.319444	0.680556
0.0268338	0.354167	0.645833
0.035505	0.416667	0.583333
0.0428873	0.479167	0.520833
0.0500352	0.513889	0.486111
0.0622217	0.569444	0.430556
0.0765175	0.618056	0.381944
0.0925709	0.645833	0.354167
0.110851	0.673611	0.326389
0.127139	0.680556	0.319444
0.150809	0.756944	0.243056
0.172487	0.777778	0.222222
0.20307	0.777778	0.222222
0.235294	0.805556	0.194444
0.235411	0.805556	0.194444
0.262011	0.8125	0.1875
0.289548	0.826389	0.173611
0.324115	0.826389	0.173611
0.358917	0.840278	0.159722
0.393251	0.847222	0.152778
0.434966	0.875	0.125
0.468596	0.875	0.125
0.503984	0.888889	0.111111
0.545817	0.902778	0.0972222
0.582611	0.909722	0.0902778
0.611671	0.916667	0.0833333
0.641083	0.916667	0.0833333
0.668268	0.916667	0.0833333
0.697797	0.9375	0.0625
0.725803	0.951389	0.0486111
0.755214	0.958333	0.0416667
0.782283	0.958333	0.0416667
0.7824	0.958333	0.0416667
0.806187	0.958333	0.0416667
0.836771	0.958333	0.0416667
0.855988	0.979167	0.0208333
0.87169	0.979167	0.0208333
0.88704	0.979167	0.0208333
0.899227	0.986111	0.0138889
0.914929	0.986111	0.0138889
0.926295	0.986111	0.0138889
0.938247	0.993056	0.00694444
0.946215	0.993056	0.00694444
0.955004	0.993056	0.00694444
0.962151	0.993056	0.00694444
0.969768	0.993056	0.00694444
0.973752	0.993056	0.00694444
0.978322	0.993056	0.00694444
0.981251	1	0
0.98547	1	0
0.988399	1	0
0.990977	1	0
0.991915	1	0
0.994258	1	0
0.995079	1	0
0.996133	1	0
0.996719	1	0
0.997071	1	0
0.997539	1	0
0.997891	1	0
0.998477	1	0
0.998711	1	0
0.999063	1	0
0.999414	1	0
0.999531	1	0
0.999766	1	0
0.999883	1	0
1	1	0

[truncated: 86 more sheets: ROC Curves_HID37, ROC Curves_HID38, ROC Curves_HID48, ROC Curves_HID45, ROC Curves_HID46, ROC Curves_HID47, ROC Curves_HID27, ROC Curves_HID28, ROC Curves_HID29, ROC Curves1_HID4, ROC Curves1_HID5, SMART_Data, ROC Curves14_HID, ROC Curves15_HID, ROC Curves16_HID, ROC Curves17_HID, ROC Curves18_HID, ROC Curves_HID1, ROC Curves1_HID1, ROC Curves2_HID1 …]
